# Supplementary material for: Prevalence of depression, anxiety and suicide among men who have sex with men in China: a systematic review and meta-analysis
Source: Epidemiol Psychiatr Sci. 2020 Jun 15;29:e136. doi: 10.1017/S2045796020000487 (PMC7303796; doi:10.1017/S2045796020000487)
Supplement: Supplementary file 1 [file S2045796020000487sup001.zip]

Archive with 7 entries (7 files):
- S2045796020000487sup001.docx
- S2045796020000487sup002.docx
- S2045796020000487sup003.docx
- S2045796020000487sup004.docx
- S2045796020000487sup005.docx
- S2045796020000487sup006.docx
- S2045796020000487sup007.docx
